# Supplementary material for: Siglec-9 Restrains Antibody-Dependent Natural Killer Cell Cytotoxicity against SARS-CoV-2
Source: mBio. 2023 Feb 2;14(1):e03393-22. doi: 10.1128/mbio.03393-22 (PMC9973332; doi:10.1128/mbio.03393-22)
Supplement: TABLE S1 [file mbio.03393-22-s0010.xlsx]

## Sheet: Sheet1
Supplementary Table 1. Demographic and clinical characteristics of the study cohort.
		SARS-CoV-2 Negative	SARS-CoV-2 Positive Mild (outpatients)	SARS-CoV-2 Positive (hospitalized)
n		12	26	41
Female, n (%)		8 (66.6)	13 (50)	11 (26.8)
Age, years, median (IQR)		35 (20.25)	53.50 (13.25)	64 (14)
Ethnicity
	Not Hispanic or Latino	11 (91.7)	19 (73.2)	17 (41.5)
	Hispanic or Latino	1 (8.3)	4( 15.3)	24 (58.5)
	Other, n (%)	-	-	-
	Unknown, n (%)	-	3 (11.5)	-
